# Supplementary material for: Fully automated leg tracking of Drosophila neurodegeneration models reveals distinct conserved movement signatures
Source: PLoS Biol. 2019 Jun 27;17(6):e3000346. doi: 10.1371/journal.pbio.3000346 (PMC6619818; doi:10.1371/journal.pbio.3000346)
Supplement: S1 Data — (XLSX) [file pbio.3000346.s016.xlsx]

## Sheet: Fig. 2B
Fig. 2B. Deviation (in pixels) between leg-tip positions annotated by the two users. Discrepancies can occur in both the X and Y directions, and are represented as the Euclidean distance between the two pixels.	Dataset 1	Dataset 2		Histogram:	0	1 to <2	2 to <3	>3
	1.41	1			32.716	61.109	6.173	0
	1	0
	1	0
	1	1
	1	1
	1	1
	1	0
	1	1
	0	0
	0	1
	0	0
	1.41	0
	2	1
	1.41	1
	1.41	1.41
	2.24	0
	1.41	1
	1	1
	1.41	1
	1.41	1
	2.24	0
	1	1
	1.41	0
	0	0
	1	1
	1.41	0
	0	1
	0	0
	0	0
	0	1
	1.41	0
	0	1
	0	1
	1	1
	1.41	1
	2	1
	1	1
	1	1.41
	2.24	1
	2	0
	2	1.41
	1	1
	1	0
	1	0
	1	1
	1.41	2.24
	1.41	0
	1	0
	0	1.41
	1	1
	1	2.24
	1	1
	1.41	0
	0	1.41
	1.41	1
	2.24	1
	1.41	1.41
	1.41	2.24
	1.41	1.41
	1.41	1.41
	1.41	0
	1.41	1
	1	0
	0	0
	1	1
	1	0
	1.41	1.41
	1	0
	0	0
	0	1
	0	0
	1	1
	0	1
	1	1
	1	0
	2.24	0
	2	1
	2.24	0
	2.24	1.41
	1	1
	2	0
	2	1
	1	1
	1	1
	1	0
	1	1.41
	0	0
	1	1
	0	0
	1	0
	0	1
	1.41	0
	1.41	1
	1	0
	1	1
	1.41	1
	1.41	1.41
	1.41	1
	1.41	1.41
	1.41	1
	1.41	0
	1.41	0
	1	0
	2	0
	1	0
	0	0
	0	1.41
	1	1
	0	0
	0	0
	0	0
	1	1
	1.41	0
	0	1.41
	0	1
	1	1
	1.41	1
	1.41	1.41
	1.41	1
	1.41	0
	1.41	0
	1.41	1
	1.41	1.41
	1.41	1
	1	0
	1.41	1
		1
		1
		1
		0
		0
		0
		0
		0
		1
		0
		1
		1
		0
		0
		1
		1
		1
		1.41
		1
		1
		0
		0
		1.41
		1
		1
		1
		0
		1
		1.41
		1
		1.41
		1
		0
		0
		1
		0
		1
		1.41
		0
		0
		0
		0
		1
		0
		0
		0
		1
		1.41
		0
		1
		1
		0
		0
		0
		1
		0
		0
		1
		1
		1.41
		1
		1.41
		1.41
		1
		1
		2
		2.24
		0
		1
		1
		1
		0

## Sheet: Fig. 2C
Fig. 2C. Number of corrections required for misidentified legs, normalised to per 1,000 frames	Histogram	0	0 to <1	1 to <2	2 to <3	3 to <6	6 to <16		Inset	# Corrections for each video/1,000 frames
		72.4138	3.44828	10.3448	0	3.44828	10.3448		Video 1	0
									Video 2	1.51
									Video 3	1.68
									Video 4	1.31
									Video 5	0
									Video 6	0
									Video 7	0
									Video 8	15.17
									Video 9	0
									Video 10	0
									Video 11	0
									Video 12	0.78
									Video 13	0
									Video 14	0
									Video 15	3.62
									Video 16	0
									Video 17	0
									Video 18	0
									Video 19	0
									Video 20	0
									Video 21	0
									Video 22	0
									Video 23	0
									Video 24	0
									Video 25	11.67
									Video 26	0
									Video 27	10.38
									Video 28	0
									Video 29	0

## Sheet: Fig. 2D
Fig. 2D. Percentage of missing data in wild-type Drosophila after tracking	% of all tips Missing	% Front leg tips Missing	% Middle leg tips Missing	% Hind leg tips Missing
Video 1	0.6	1.7	0.1	0
Video 2	0.7	2	0	0
Video 3	4	5.7	0	6.4
Video 4	1.9	3.8	0	1.8
Video 5	2.3	6.9	0	0
Video 6	5.6	13.2	0	3.5
Video 7	2	6	0	0
Video 8	3.8	11.4	0	0
Video 9	3.5	10.5	0.1	0
Video 10	2.6	7.8	0	0
Video 11	2.1	6	0	0.1
Video 12	1.2	3.5	0	0
Video 13	4.2	12.6	0	0
Video 14	3.2	9.7	0	0
Video 15	2.7	8	0	0
Video 16	2.6	7.8	0	0
Video 17	0.7	1.5	0	0.6
Video 18	3.5	8.1	0	2.3
Video 19	4.6	13.8	0	0
Video 20	9.2	6.1	0	21.4
Video 21	2.1	6.2	0	0
Video 22	0.8	2	0	0.5
Video 23	1.6	4.9	0	0
Video 24	14.4	11.6	0	31.5
Video 25	6.4	19.1	0	0
Video 26	4.4	13.1	0	0
Video 27	3.2	9.7	0	0
Video 28	7.7	8.3	0	14.8
Video 29	4.5	13.4	0	0

## Sheet: Fig. 2E
Fig. 2E. Frequency distribution of the deviation (in pixels) between computationally and manually derived leg tip positions	Human-Machine differences		Histogram	0	1 to <2	2 to <3	3 to >3	>6
	0			22.1362	60.9907	14.8607	1.85759	0.154799
	0
	0
	0
	0
	0
	0
	0
	0
	0
	0
	0
	0
	0
	0
	0
	0
	0
	0
	0
	0
	0
	0
	0
	0
	0
	0
	0
	0
	0
	0
	0
	0
	0
	0
	0
	0
	0
	0
	0
	0
	0
	0
	0
	0
	0
	0
	0
	0
	0
	0
	0
	0
	0
	0
	0
	0
	0
	0
	0
	0
	0
	0
	0
	0
	0
	0
	0
	0
	0
	0
	0
	0
	0
	0
	0
	0
	0
	0
	0
	0
	0
	0
	0
	0
	0
	0
	0
	0
	0
	0
	0
	0
	0
	0
	0
	0
	0
	0
	0
	0
	0
	0
	0
	0
	0
	0
	0
	0
	0
	0
	0
	0
	1
	1
	1
	1
	1
	1
	1
	1
	1
	1
	1
	1
	1
	1
	1
	1
	1
	1
	1
	1
	1
	1
	1
	1
	1
	1
	1
	1
	1
	1
	1
	1
	1
	1
	1
	1
	1
	1
	1
	1
	1
	1
	1
	1
	1
	1
	1
	1
	1
	1
	1
	1
	1
	1
	1
	1
	1
	1
	1
	1
	1
	1
	1
	1
	1
	1
	1
	1
	1
	1
	1
	1
	1
	1
	1
	1
	1
	1
	1
	1
	1
	1
	1
	1
	1
	1
	1
	1
	1
	1
	1
	1
	1
	1
	1
	1
	1
	1
	1
	1
	1
	1
	1
	1
	1
	1
	1
	1
	1
	1
	1
	1
	1
	1
	1
	1
	1
	1
	1
	1
	1
	1
	1
	1
	1
	1
	1
	1
	1
	1
	1
	1
	1
	1
	1
	1
	1
	1
	1
	1
	1
	1
	1
	1
	1
	1
	1
	1
	1
	1
	1
	1
	1
	1
	1
	1
	1
	1
	1
	1
	1
	1
	1
	1
	1
	1
	1
	1
	1
	1
	1
	1
	1
	1
	1
	1
	1
	1
	1
	1
	1
	1
	1
	1
	1
	1
	1
	1
	1
	1
	1
	1
	1
	1
	1
	1
	1
	1
	1
	1
	1
	1
	1
	1
	1
	1
	1
	1
	1
	1
	1
	1
	1
	1
	1
	1
	1
	1
	1
	1
	1
	1
	1
	1
	1
	1
	1
	1
	1
	1
	1
	1
	1
	1
	1
	1
	1
	1
	1
	1
	1
	1
	1
	1
	1
	1
	1
	1
	1
	1
	1
	1
	1
	1
	1
	1
	1
	1
	1
	1
	1
	1
	1
	1
	1
	1
	1
	1
	1
	1
	1
	1.41
	1.41
	1.41
	1.41
	1.41
	1.41
	1.41
	1.41
	1.41
	1.41
	1.41
	1.41
	1.41
	1.41
	1.41
	1.41
	1.41
	1.41
	1.41
	1.41
	1.41
	1.41
	1.41
	1.41
	1.41
	1.41
	1.41
	1.41
	1.41
	1.41
	1.41
	1.41
	1.41
	1.41
	1.41
	1.41
	1.41
	1.41
	1.41
	1.41
	1.41
	1.41
	1.41
	1.41
	1.41
	1.41
	1.41
	1.41
	1.41
	1.41
	1.41
	1.41
	1.41
	1.41
	1.41
	1.41
	1.41
	1.41
	1.41
	1.41
	1.41
	1.41
	1.41
	1.41
	1.41
	1.41
	1.41
	1.41
	1.41
	1.41
	1.41
	1.41
	1.41
	1.41
	1.41
	1.41
	1.41
	1.41
	1.41
	1.41
	1.41
	1.41
	1.41
	1.41
	1.41
	1.41
	1.41
	1.41
	1.41
	1.41
	1.41
	1.41
	1.41
	1.41
	1.41
	1.41
	1.41
	1.41
	1.41
	1.41
	1.41
	1.41
	1.41
	1.41
	1.41
	1.41
	1.41
	1.41
	1.41
	1.41
	1.41
	1.41
	1.41
	1.41
	1.41
	1.41
	1.41
	1.41
	1.41
	1.41
	1.41
	1.41
	1.41
	1.41
	1.41
	1.41
	1.41
	1.41
	1.41
	1.41
	1.41
	1.41
	1.41
	1.41
	1.41
	1.41
	1.41
	1.41
	1.41
	1.41
	1.41
	1.41
	1.41
	1.41
	1.41
	1.41
	1.41
	1.41
	1.41
	1.41
	1.41
	1.41
	1.41
	1.41
	1.41
	1.41
	1.41
	1.41
	1.41
	1.41
	1.41
	1.41
	1.41
	1.41
	1.41
	1.41
	1.41
	1.8
	2
	2
	2
	2
	2
	2
	2
	2
	2
	2
	2
	2
	2
	2
	2
	2
	2
	2
	2
	2
	2
	2
	2
	2
	2
	2
	2
	2
	2
	2
	2
	2
	2
	2
	2.24
	2.24
	2.24
	2.24
	2.24
	2.24
	2.24
	2.24
	2.24
	2.24
	2.24
	2.24
	2.24
	2.24
	2.24
	2.24
	2.24
	2.24
	2.24
	2.24
	2.24
	2.24
	2.24
	2.24
	2.24
	2.24
	2.24
	2.24
	2.24
	2.24
	2.24
	2.24
	2.24
	2.24
	2.24
	2.24
	2.24
	2.24
	2.24
	2.24
	2.24
	2.24
	2.83
	2.83
	2.83
	2.83
	2.83
	2.83
	2.83
	2.83
	2.83
	2.83
	3
	3.16
	3.61
	3.61
	3.61
	3.61
	4.12
	4.12
	4.24
	5.42

## Sheet: Fig. 2F
Fig. 2F. Segmentation F0.5 (P < 0.01), precision (P < 0.05) and recall (P < 0.01) scores each video after learning and application of a FLLIT leg classifier, compared to using morphological parameters alone.
	Morphological								Learned
	Video 1	Video 2	Video 3	Video 4	Video 5	Video 6	Video 7	Video 8	Video 1	Video 2	Video 3	Video 4	Video 5	Video 6	Video 7	Video 8
F0.5 score	0.713	0.853	0.7146	0.7576	0.8202	0.8776	0.7625	0.7176	0.809541	0.930287	0.886173	0.864377	0.916622	0.923393	0.85325	0.869084
Precision	0.8242	0.9012	0.9627	0.9375	0.9169	0.9455	0.9279	0.85	0.820513	0.929412	0.972746	0.931034	0.950139	0.946262	0.927273	0.933492
Recall	0.4631	0.6818	0.3519	0.4286	0.5769	0.682	0.4451	0.4421	0.768439	0.933806	0.653521	0.671946	0.803279	0.841996	0.646739	0.681109

## Sheet: Fig. 3A
	Fig. 3A. Climbing performance (highest height climbed in 30 s) of flies analysed.
elavGal4>+ 48d	Elav-Gal4>alpha-synuclein	Elav-Gal4>SCA3-flQ27	SCA3-flQ84	yw	park1	mir-263a
5.499	0	5.499	0.807	5.499	0.102	0.611
4.5825	0	5.499	0.218	5.499	0.611	0.764
5.499	0.872857	4.711	0.567	3.186	0.183	0.076
5.499	0	5.499	0.0436	5.237	0.672	0.535
5.499	0	5.499	0.45825	5.499	0.489	0.102
3.76783	0.872857	5.499	0.3055	5.499	0.698	0.408
2.34217	0	5.499	0.611	5.499	0.087	0.153
5.1935	0.3055	5.499	0.611	5.499	0.48	0.764
5.499	1.5275	5.499	0.3055	5.499	0.524	0.102
		5.499	0.3055	5.499	0.524	0.356
				5.499		0.102

## Sheet: Fig. 3C
See S2_Data

## Sheet: Fig. 3D
	Fig. 3D. Climbing performance (highest height climbed in 30 s) of flies tested and analysed in Fig. 3E.
	UAS-SCA3-flQ84>+	ElavGal4>UAS-SCA3-flQ84 Good Climbers	ElavGal4>UAS-SCA3-flQ84 Poor cllimbers	UAS-SNCA>+	ElavGal4>UAS-SNCA Good Climbers	ElavGal4>UAS-SNCA Poor Climbers
Good	5.499	4.0937	0.5499	5.499	5.499	0
	5.499	4.1548	0.611	5.499	4.50612	0.992875
	5.499	5.499	0.76375	5.499	5.499	0.611
	5.499	5.1935	0.9165	5.499	5.499	0.203667
	5.499	4.888	0.1222	4.37883	5.499	0.101833
	5.499	5.11712	0.3055	5.499	5.499	0
	5.499	4.5825	0.9165	5.499	4.5825	1.93483
	5.499	5.04075	0.4888	5.499	5.499	2.64767
	5.499	3.666	0.076375	5.499	5.09167	2.85133
	5.499	3.1772		5.499	3.666	2.34217
		3.9104		3.666	3.81875	2.1385
					4.50612

## Sheet: Fig. 3E
See S2_Data

## Sheet: Fig. 4C
Fig. 4D. Number of shaking events in control (yw), Hk[2] and Sh[5] flies
yw	Hk[2]	Sh[5]
62	46	12
46	52	28
30	35	37
26	45	16
24	39	33
0	25	34
6	31	23
32	21	50
10	29	37
	102	11
	111	34
	34	16
	46	11
	35	26
	18	29
	27	9
	18	29
		28
		10
		26
		27

[truncated: 7 more sheets: Fig. 4D, Fig. 4E, Fig. 4F, Fig. 4G, Fig. 4Ii, Fig. 4H, Fig. 4Iii]
