# Supplementary material for: Fully automated leg tracking of Drosophila neurodegeneration models reveals distinct conserved movement signatures
Source: PLoS Biol. 2019 Jun 27;17(6):e3000346. doi: 10.1371/journal.pbio.3000346 (PMC6619818; doi:10.1371/journal.pbio.3000346)
Supplement: S2 Data — (XLSX) [file pbio.3000346.s017.xlsx]

## Sheet: Body veering #Events per Stride
SCA3-flQ27	SCA3-flQ84	ElavGal4>+	Elav-Gal4>SCNA	yw	park1	mir-263aKO	ple-G4>flQ27	ple-G4>flQ84		ElavGal4>UAS-SCA3-flQ84 good climbers	ElavGal4>UAS-SCA3-flQ84 poor climbers	UAS-SCA3-flQ84>+	ElavGal4>UAS-SNCA good climbers	ElavGal4>UAS-SNCA poor climbers	UAS-SNCA>+
0	1.62857	0	0	0	0	0	0	0		0.230769	0.230769	0	0	0	0
0	1.54286	0	0	0	0	0	0	0		0.789474	0.9375	0	0	0	0
0	0.333333	0	0	0	0	0	0	0		0.230769	0.789474	0	0	0	0
0	0.545455	0	0.272727	0	0	0	0	0		0	0.666667	0	0	0	0
0	1.05882	0	0	0	0	0	0	0		0.642857	0.470588	0	0	0	0
0	0.727273	0	0	0	0	0	0	0		1.2	0.789474	0	0	0	0
0	0	0	0	0	0	0.315789	0	0		0	0.352941	0	0		0
0	0.545455	0	0	0	0.181818	0	0	0		0.823529	0	0	0		0
0	0.8	0	0	0	0	0	0	0		0.176471	0.428571	0	0		0
0	0.705882			0	0	0.705882	0	0		0		0	0		0
				0		0	0	0		0.26087			0		0
							0	0					0
							0	0					0
							0	0					0
								0.444444					0
													0
													0

## Sheet: SD AEP Footprint regularity Mid
SCA3-flQ27	SCA3-flQ84	ElavGal4>+	Elav-Gal4>SCNA	yw	park1	mir-263aKO	ple-G4>flQ27	ple-G4>flQ84		ElavGal4>UAS-SCA3-flQ84 good climbers	ElavGal4>UAS-SCA3-flQ84 poor climbers	UAS-SCA3-flQ84>+	ElavGal4>UAS-SNCA good climbers	ElavGal4>UAS-SNCA poor climbers	UAS-SNCA>+
0.102959	0.150213	0.0657857	0.0372263	0.0452922	0.057265	0.0475207	0.0279642	0.138626		0.223764	0.104608	0.0607044	0.0505457	0.0517832	0.0186404
0.0546444	0.12689	0.0452949	0.0728448	0.0526237	0.0822857	0.0782793	0.0409605	0.0629371		0.129478	0.221731	0.0518414	0.049177	0.0153147	0.0589888
0.0428571	0.268779	0.0439124	0.0422601	0.0730205	0.0693149	0.0836579	0.0349407	0.0572608		0.100504	0.17992	0.0508475	0.0792181	0.0850746	0.0597004
0.100583	0.230816	0.06	0.0687151	0.0398618	0.237923	0.0555085	0.043297	0.0381458		0.164381	0.142297	0.0317055	0.0449586	0.0698571	0.0421348
0.0486784	0.169912	0.0769911	0.0835417	0.0231308	0.115214	0.0779086	0.051381	0.0513569		0.086214	0.156436	0.0411017	0.114512	0.0754298	0.0833333
0.0805195	0.151885	0.0430714	0.055758	0.0761682	0.156912	0.090085	0.0883621	0.0560113		0.0738714	0.227267	0.0581062	0.0608992	0.101423	0.120357
0.0573795	0.190015	0.0733193	0.102253	0.0758114	0.0303097	0.0747893	0.0447468	0.046875		0.19986	0.136187	0.07	0.0660162		0.0564828
0.0579446	0.166079	0.0560831	0.0575931	0.0588146	0.0642544	0.0669528	0.0464264	0.0473094		0.193081	0.0954883	0.0769819	0.0457917		0.0623521
0.0344932	0.212308	0.0726387	0.0446058	0.0359375	0.0663366	0.0783613	0.0354067	0.0464234		0.23125	0.11567	0.0545249	0.0411598		0.063727
0.0884793	0.183004			0.0473437	0.0349918	0.155187	0.0288295	0.0630936		0.0575949		0.0643511	0.0420502		0.0515982
				0.0450226		0.0635204	0.0724595	0.027057		0.156773			0.0424242		0.0941964
							0.0455669	0.156837					0.0454286
							0.03099	0.0460057					0.0744666
							0.0445946	0.0613636					0.0554208
								0.122					0.0691304
													0.056069
													0.0651751

## Sheet: SDAEP Footprint regularity Hind
SCA3-flQ27	SCA3-flQ84	ElavGal4>+	Elav-Gal4>SCNA	yw	park1	mir-263aKO	ple-G4>flQ27	ple-G4>flQ84		ElavGal4>UAS-SCA3-flQ84 good climbers	ElavGal4>UAS-SCA3-flQ84 poor climbers	UAS-SCA3-flQ84>+	ElavGal4>UAS-SNCA good climbers	ElavGal4>UAS-SNCA poor climbers	UAS-SNCA>+
0.0561391	0.26138	0.0195	0.0105109	0.0910714	0.0429487	0.0545455	0.0765101	0.151319		0.326996	0.113387	0.0575967	0.107844	0.0883738	0.0620614
0.0330914	0.218688	0.0474017	0.104095	0.0330585	0.0606429	0.0681241	0.0367232	0.0398601		0.0814528	0.201923	0.0478045	0.0532922	0.0392308	0.0402388
0.0321429	0.143662	0.044528	0.0573529	0.0466276	0.0968659	0.090751	0.0992582	0.0906825		0.108718	0.167068	0.0529661	0.0814815	0.0663501	0.0686876
0.0487609	0.134694	0.047482	0.0638966	0.0359447	0.0516937	0.032839	0.0548428	0.115403		0.137417	0.101554	0.0651604	0.0586326	0.0428571	0.0347612
0.0762115	0.255247	0.0597345	0.0383333	0.0294393	0.0467504	0.0498615	0.0305508	0.0795204		0.151235	0.242431	0.0358051	0.0689133	0.0786533	0.0857143
0.0322511	0.231913	0.0492857	0.0658163	0.0558411	0.0682028	0.0524788	0.0735153	0.0999293		0.153078	0.206965	0.0482066	0.0326975	0.116057	0.0465825
0.023494	0.274417	0.0707983	0.0481831	0.0693199	0.024115	0.0246489	0.0538436	0.0464177		0.127374	0.185798	0.0573333	0.0399731		0.0589655
0.0336735	0.163963	0.0431751	0.0477077	0.0547112	0.0752193	0.0472103	0.0455293	0.0535874		0.17252	0.262732	0.0333797	0.103566		0.0945266
0.0444781	0.170308	0.0294603	0.0481328	0.0555804	0.0683168	0.0184874	0.0342105	0.0516788		0.241602	0.0430199	0.0816742	0.117327		0.0476227
0.0241935	0.425035			0.0403125	0.0626427	0.114553	0.0838873	0.0683853		0.0791139		0.0519847	0.0497908		0.0422374
				0.0452489		0.0382653	0.0470545	0.0576741		0.157769			0.0798701		0.0484375
							0.0545058	0.0791436					0.0362143
							0.0617647	0.0301712					0.0317923
							0.0439545	0.126686					0.074679
								0.0322222					0.0906522
													0.086069
													0.0599222

## Sheet: Mid domain length
SCA3-flQ27	SCA3-flQ84	ElavGal4>+	Elav-Gal4>SCNA	yw	park1	mir-263aKO	ple-G4>flQ27	ple-G4>flQ84		ElavGal4>UAS-SCA3-flQ84 good climbers	ElavGal4>UAS-SCA3-flQ84 poor climbers	UAS-SCA3-flQ84>+	ElavGal4>UAS-SNCA good climbers	ElavGal4>UAS-SNCA poor climbers	UAS-SNCA>+
0.617692	0.962231	0.586485	0.760011	0.672736	0.601562	0.552925	0.552517	0.714602		0.780795	0.950156	0.554419	0.801145	0.673029	0.665301
0.625641	0.815137	0.608038	0.697379	0.722945	0.854289	0.738022	0.500238	0.668045		0.886906	0.852738	0.59337	0.591131	0.566415	0.604186
0.526513	0.913569	0.597532	0.536756	0.531492	0.591159	0.642773	0.642535	0.737016		0.837285	1.25024	0.683821	0.574016	0.586575	0.612102
0.579865	0.953121	0.567919	0.534917	0.65985	0.856176	0.52479	0.579898	0.741781		0.680109	0.775494	0.623291	0.560936	0.568318	0.608423
0.624893	0.992421	0.621593	0.612295	0.58721	0.804935	0.619815	0.600821	0.666454		0.997201	0.759	0.575752	0.631561	0.684221	0.570151
0.584845	0.822365	0.672277	0.702038	0.661266	0.799703	0.670253	0.626304	0.76372		0.714295	1.02101	0.615243	0.530738	0.743187	0.711828
0.590888	1.18024	0.583963	0.672681	0.642394	0.605203	0.673912	0.53294	0.619038		0.873436	0.922384	0.593468	0.491831		0.659307
0.586503	0.998249	0.60972	0.682702	0.653718	0.6146	0.746497	0.569395	0.632365		0.938741	0.704896	0.557337	0.622078		0.639303
0.646063	1.1516	0.574441	0.634406	0.581881	0.641105	0.526811	0.619502	0.67021		0.896069	0.728349	0.657313	0.688844		0.677819
0.678382	1.06234			0.694715	0.53172	0.770504	0.493862	0.576242		0.844797		0.829066	0.561823		0.725459
				0.551541		0.691144	0.629536	0.491171		0.942778			0.540771		0.723803
							0.529028	0.769783					0.527381
							0.49879	0.654524					0.542684
							0.56231	0.747426					0.671562
								0.740614					0.671389
													0.571982
													0.535767

## Sheet: Hind domain length
SCA3-flQ27	SCA3-flQ84	ElavGal4>+	Elav-Gal4>SCNA	yw	park1	mir-263aKO	ple-G4>flQ27	ple-G4>flQ84		ElavGal4>UAS-SCA3-flQ84 good climbers	ElavGal4>UAS-SCA3-flQ84 poor climbers	UAS-SCA3-flQ84>+	ElavGal4>UAS-SNCA good climbers	ElavGal4>UAS-SNCA poor climbers	UAS-SNCA>+
0.510758	1.22548	0.501918	0.554495	0.552632	0.378906	0.530503	0.480139	0.532818		0.906209	0.439792	0.3868	0.616384	0.645011	0.552697
0.509305	1.2249	0.579778	0.623041	0.492595	0.534727	0.621545	0.458223	0.450141		0.613383	0.85736	0.462851	0.469256	0.449632	0.43824
0.453066	0.714048	0.490152	0.378774	0.548932	0.507465	0.564122	0.490615	0.531655		0.795923	0.781893	0.447839	0.556196	0.40877	0.502522
0.535972	0.579661	0.506861	0.459269	0.493113	0.512999	0.50967	0.561499	0.423136		0.464277	0.578991	0.525655	0.413222	0.454616	0.476609
0.550687	1.05553	0.538731	0.482631	0.502302	0.43553	0.534101	0.575828	0.637043		0.854486	0.884972	0.483243	0.423493	0.473646	0.585584
0.440473	0.847046	0.565282	0.485064	0.553225	0.34851	0.514435	0.580692	0.527459		0.626494	0.763834	0.477432	0.387605	0.492609	0.546859
0.477726	1.37508	0.542389	0.460976	0.494901	0.308065	0.570957	0.441176	0.373983		0.510359	0.840494	0.556482	0.435087		0.537043
0.46949	0.928363	0.477391	0.430102	0.575839	0.384709	0.543963	0.481407	0.436151		0.915254	0.886555	0.438082	0.490983		0.595543
0.611924	0.943406	0.44468	0.494344	0.418837	0.415608	0.563959	0.545435	0.511714		0.841408	0.606701	0.542315	0.532681		0.563578
0.551319	1.38123			0.519642	0.424777	0.634375	0.557093	0.439811		0.670843		0.546418	0.431694		0.570611
				0.45374		0.497139	0.464813	0.438841		0.579734			0.531225		0.566902
							0.529971	0.51564					0.462499
							0.379357	0.407866					0.431368
							0.468316	0.569665					0.449664
								0.482383					0.377597
													0.44901
													0.40706

## Sheet: Ratio Hind vs Mid domain length
SCA3-flQ27	SCA3-flQ84	ElavGal4>+	Elav-Gal4>SCNA	yw	park1	mir-263aKO	ple-G4>flQ27	ple-G4>flQ84		ElavGal4>UAS-SCA3-flQ84 good climbers	ElavGal4>UAS-SCA3-flQ84 poor climbers	UAS-SCA3-flQ84>+	ElavGal4>UAS-SNCA good climbers	ElavGal4>UAS-SNCA poor climbers	UAS-SNCA>+
0.828668	1.26344	0.854163	0.728413	0.828353	0.639223	0.957902	0.880598	0.786522		1.2716	0.45769	0.698347	0.774975	0.971367	0.831515
0.818207	1.50628	0.954281	0.897065	0.685151	0.623841	0.858964	0.916446	0.676422		0.690202	0.989139	0.773928	0.795359	0.799464	0.727592
0.863143	0.783778	0.826494	0.704521	1.02963	0.850653	0.908996	0.76433	0.715758		0.95127	0.623882	0.657491	0.968634	0.694073	0.817085
0.926767	0.609698	0.895982	0.88555	0.773516	0.602214	0.976893	0.972306	0.572963		0.715075	0.747504	0.854118	0.762407	0.797259	0.792507
0.881009	1.10993	0.868948	0.804039	0.854793	0.560056	0.860398	0.961303	0.958299		0.85417	1.16792	0.854448	0.695872	0.692817	1.03115
0.760742	1.06187	0.859032	0.687322	0.841669	0.437672	0.780068	0.929822	0.698341		0.8681	0.745514	0.776755	0.755708	0.666314	0.768999
0.810009	1.1697	0.945375	0.699702	0.780126	0.508112	0.846743	0.827304	0.621124		0.577847	0.914289	0.942307	0.885066		0.817387
0.804784	0.935614	0.803397	0.662989	0.899564	0.626959	0.741125	0.846269	0.691144		0.990078	1.24648	0.791793	0.785291		0.931428
0.946267	0.852481	0.780625	0.8118	0.735306	0.654676	1.24135	0.892563	0.76635		0.945758	0.851574	0.824782	0.777268		0.831859
0.821385	1.36715			0.748274	0.800127	0.822753	1.1072	0.847924		0.812071		0.658787	0.782532		0.792442
				0.827627		0.72053	0.77281	0.916998		0.626423			0.981213		0.782674
							1.00275	0.664839					0.897676
							0.763507	0.623183					0.833738
							0.831457	0.761266					0.675004
								0.664475					0.578543
													0.784672
													0.758616

## Sheet: Domain overlap (pixels)
SCA3-flQ27	SCA3-flQ84	ElavGal4>+	Elav-Gal4>SCNA	yw	park1	mir-263aKO	ple-G4>flQ27	ple-G4>flQ84		ElavGal4>UAS-SCA3-flQ84 good climbers	ElavGal4>UAS-SCA3-flQ84 poor climbers	UAS-SCA3-flQ84>+	ElavGal4>UAS-SNCA good climbers	ElavGal4>UAS-SNCA poor climbers	UAS-SNCA>+
0	502.689	0	0	0	0	0	0	0		482.515	115.869	0	0	0	0
0	888.771	0	0	0	7.51304	0	0	10.513		150.205	0	0	0	0	0
0	177.483	0	0	0	0	0	0	1.22727		17.4231	108.411	0	6.675	0	0
0	0	0	0.272727	0	0	0	0	0		88.992	72.5333	0	0	0	0
0	578.153	0	0	0	17.3647	0	0	0		186.921	30.0471	0	0	0	0
0	73.2545	0	0	0	0	0	0	44.9556		55.584	53.2895	0	0	0	0
0	512.657	0	0	0	0	0	0	0		11.2182	285.794	0	0		0
0	99.5127	0	0	0	0	0	0	0		449.318	10.9227	0	0		0
0.366667	412.813	0	0	0	0	0	0	0.783333		189.565	157.993	0	0		0
74.2105	498.194			0	0	0	0	0		43.6		0	0		0
				0		0	0	0		177.913			0		0
							0	0					0
							0	0					0
							0	0					0
								2.6					0
													0
													0

## Sheet: Stride length Mid legs
SCA3-flQ27	SCA3-flQ84	ElavGal4>+	Elav-Gal4>SCNA	yw	park1	mir-263aKO	ple-G4>flQ27	ple-G4>flQ84		ElavGal4>UAS-SCA3-flQ84 good climbers	ElavGal4>UAS-SCA3-flQ84 poor climbers	UAS-SCA3-flQ84>+	ElavGal4>UAS-SNCA good climbers	ElavGal4>UAS-SNCA poor climbers	UAS-SNCA>+
0.497267	0.311174	0.648471	0.565051	0.672544	0.452212	0.398937	0.604676	0.48895		0.404821	0.462444	0.53943	0.777749	0.466462	0.684638
0.614795	0.284779	0.62746	0.824795	0.607939	0.658479	0.446896	0.564705	0.564793		0.513481	0.333207	0.585676	0.478429	0.629437	0.527325
0.538325	0.345165	0.645055	0.540267	0.474531	0.373228	0.457052	0.611706	0.635104		0.650331	0.655054	0.547545	0.478614	0.51153	0.578402
0.560775	0.377679	0.683036	0.36927	0.628594	0.613994	0.455365	0.570437	0.717387		0.554766	0.455527	0.582286	0.582588	0.574775	0.629765
0.728289	0.35174	0.612374	0.526823	0.610143	0.518961	0.468781	0.657161	0.529747		0.755154	0.445201	0.563843	0.553062	0.625717	0.54508
0.592132	0.347288	0.631273	0.540758	0.580781	0.458833	0.566633	0.5732	0.439754		0.599782	0.643003	0.604297	0.492346	0.53573	0.645487
0.558765	0.214716	0.570083	0.669169	0.523343	0.52905	0.513233	0.4505	0.501551		0.547726	0.590047	0.582895	0.502503		0.577118
0.611844	0.24368	0.486626	0.506905	0.592825	0.465129	0.59266	0.655437	0.554183		0.487629	0.382711	0.584049	0.491304		0.720055
0.717235	0.583227	0.520768	0.638292	0.557526	0.449603	0.522183	0.648318	0.544432		0.601905	0.208832	0.705792	0.459644		0.58831
0.539909	0.338559			0.508033	0.463996	0.413452	0.657746	0.455317		0.940049		0.669691	0.601978		0.630485
				0.59297		0.675748	0.649272	0.535836		0.509728			0.664173		0.671456
							0.523721	0.418906					0.564233
							0.506359	0.435924					0.661652
							0.666911	0.659238					0.458352
								0.364785					0.538712
													0.559011
													0.451203

## Sheet: Stride length Hind legs
SCA3-flQ27	SCA3-flQ84	ElavGal4>+	Elav-Gal4>SCNA	yw	park1	mir-263aKO	ple-G4>flQ27	ple-G4>flQ84		ElavGal4>UAS-SCA3-flQ84 good climbers	ElavGal4>UAS-SCA3-flQ84 poor climbers	UAS-SCA3-flQ84>+	ElavGal4>UAS-SNCA good climbers	ElavGal4>UAS-SNCA poor climbers	UAS-SNCA>+
0.55407	0.392169	0.744254	0.454422	0.580543	0.463622	0.427679	0.516683	0.283508		0.365871	0.390292	0.442022	0.658355	0.418078	0.661023
0.664891	0.54298	0.617756	0.472599	0.678021	0.549433	0.385193	0.563628	0.595777		0.546383	0.481827	0.501255	0.499308	0.611818	0.475887
0.518064	0.374354	0.649326	0.800588	0.589061	0.348094	0.545809	0.351513	0.439777		0.657321	0.411089	0.480271	0.295719	0.406341	0.51614
0.650318	0.309658	0.688349	0.429835	0.585416	0.441606	0.556124	0.592114	0.175878		0.439006	0.336859	0.547647	0.533729	0.552075	0.717226
0.613705	0.303736	0.693614	0.395211	0.582313	0.348199	0.468495	0.623881	0.424411		0.555397	0.46634	0.520022	0.515765	0.56114	0.498506
0.630476	0.395698	0.703612	0.482683	0.491176	0.185337	0.575347	0.625376	0.21081		0.225161	0.403526	0.435288	0.390983	0.408082	0.710505
0.512002	0.457864	0.514534	0.463495	0.498894	0.454004	0.56088	0.404098	0.253069		0.576563	0.353838	0.599948	0.356948		0.557662
0.513292	0.491301	0.524276	0.576375	0.645169	0.293145	0.5599	0.609825	0.487135		0.510783	0.381951	0.604697	0.409686		0.744656
0.689917	0.344568	0.534731	0.471249	0.485424	0.267909	0.754503	0.624617	0.480248		0.370458	0.363847	0.67924	0.519143		0.57462
0.64682	0.450333			0.549595	0.444744	0.353535	0.657154	0.347043		0.744037		0.709876	0.447472		0.657161
				0.563803		0.524851	0.559259	0.431314		0.375056			0.504101		0.631411
							0.551739	0.275835					0.517808
							0.584366	0.322817					0.330147
							0.593583	0.324613					0.544976
								0.480498					0.387086
													0.582932
													0.428401

## Sheet: Ratio Hind vs Mid Stride length
SCA3-flQ27	SCA3-flQ84	ElavGal4>+	Elav-Gal4>SCNA	yw	park1	mir-263aKO	ple-G4>flQ27	ple-G4>flQ84		ElavGal4>UAS-SCA3-flQ84 good climbers	ElavGal4>UAS-SCA3-flQ84 poor climbers	UAS-SCA3-flQ84>+	ElavGal4>UAS-SNCA good climbers	ElavGal4>UAS-SNCA poor climbers	UAS-SNCA>+
1.13696	1.26804	1.16846	0.847611	0.863527	1.0769	1.07929	0.854412	0.592915		0.922558	0.84577	0.820797	0.843792	1.03077	0.965242
1.0795	1.8997	0.98181	0.973164	1.11911	0.852767	0.858653	0.997932	1.0563		1.0982	1.44151	0.871265	1.05234	0.987197	0.900311
0.964623	1.20002	1.00437	0.788003	1.2254	0.939947	1.30358	0.585468	0.69411		1.01082	0.641607	0.868991	0.625486	0.764478	0.896616
1.16734	0.849239	1.01256	1.10245	0.959026	0.730584	1.21226	1.03637	0.245405		0.796287	0.814742	0.942708	0.923635	0.952393	1.13988
0.839531	0.877161	1.19251	0.914257	0.954037	0.801049	1.044	0.950335	0.805714		0.711867	1.00876	0.933568	0.923477	0.899853	0.914577
1.09288	1.1432	1.18219	0.861657	0.872156	0.419881	1.12794	1.11124	0.4938		0.447908	0.641607	0.725078	0.824561	0.846139	1.10428
0.947112	2.15553	0.901985	0.866525	0.953205	0.858165	1.09747	0.896732	0.511386		1.14707	0.619127	1.04681	0.720741		0.96706
0.83631	2.03722	1.10443	0.912081	1.10242	0.630217	0.944373	0.931049	0.881592		1.00876	1.0952	1.03382	0.831087		1.04175
0.961488	0.569541	1.01148	0.83551	0.870321	0.603386	1.49635	0.980738	0.880825		0.659248	1.88989	0.962367	1.1266		0.982246
1.31338	1.4535			1.08769	0.959029	0.855289	0.999833	0.862153		0.797897		1.06863	0.791403		1.04112
				0.950816		0.788089	0.862367	0.826163		0.802256			0.757912		0.950284
							1.07533	0.633855					0.935866
							1.15208	0.741538					0.505155
							0.891201	0.49202					1.19207
								1.36285					0.726447
													1.04405
													0.947859
